# Supplementary material for: Dental Insurance Coverage, Dentist Visiting, and Oral Health Status among Asian Immigrant Women of Childbearing Age in Canada: A Comparative Study
Source: Healthcare (Basel). 2023 Oct 1;11(19):2666. doi: 10.3390/healthcare11192666 (PMC10572324; doi:10.3390/healthcare11192666)
Supplement: Supplementary file 1 [file healthcare-11-02666-s001.zip]

Archive with 1 entries (1 files):
- healthcare-2588190-supplementary.pdf
